# Supplementary material for: Levoglucosan and Its Isomers as Markers and Biomarkers of Exposure to Wood Burning
Source: Toxics. 2025 Aug 31;13(9):742. doi: 10.3390/toxics13090742 (PMC12473716; doi:10.3390/toxics13090742)
Supplement: Supplementary file 1 [file toxics-13-00742-s001.zip]

Archive with 1 entries (1 files):
- toxics-3832600-supplementary.pdf
